# Supplementary material for: Antiseptic, Hemostatic, and Wound Activity of Poly(vinylpyrrolidone)-Iodine Gel with Trimethyl Chitosan
Source: Int J Mol Sci. 2024 Feb 9;25(4):2106. doi: 10.3390/ijms25042106 (PMC10889287; doi:10.3390/ijms25042106)
Supplement: Supplementary file 1 [file ijms-25-02106-s001.zip]

Archive with 5 entries (5 files):
- S1.Saline-hemostasis.mp4
- S2.PI3-S-hemostasis.mp4
- S3.PI3-G-hemostasis.mp4
- S4.PI3-LHhemostasis.mp4
- S5.PI3-G+TMC-hemostasis.mp4
